# Supplementary material for: NACA and LRP6 Are Part of a Common Genetic Pathway Necessary for Full Anabolic Response to Intermittent PTH
Source: Int J Mol Sci. 2022 Jan 15;23(2):940. doi: 10.3390/ijms23020940 (PMC8780913; doi:10.3390/ijms23020940)
Supplement: Supplementary file 1 [file ijms-23-00940-s001.zip]

Archive with 1 entries (1 files):
- ijms-1530609-supplementary.pdf
